# Supplementary material for: Group 1 mGluR stimulation rescues APOE4-mediated translation defects in neurons
Source: Life Sci Alliance. 2025 Nov 11;9(2):e202503287. doi: 10.26508/lsa.202503287 (PMC12614780; doi:10.26508/lsa.202503287)
Supplement: Supplementary file 1 [file LSA-2025-03287_SdataF1.xlsx]

## Sheet: FUNCAT_APOE4DHPG_Wholecell
		Untreated Whole cell					DHPG 5min Whole cell					APOE4 20min Whole cell					APOE4 20min + DHPG 5 min Whole cell
		TUJ	FUNCAT	FUNCAT/TUJ			TUJ	FUNCAT	FUNCAT/TUJ			TUJ	FUNCAT	FUNCAT/TUJ			TUJ	FUNCAT	FUNCAT/TUJ
set1		251.4	135.69	0.539737			176.424	224.93	1.27494			230.669	195.831	0.84897			267.855	189.26	0.706576
		214.542	198.87	0.926951			218.443	177.56	0.812844			275.091	175.407	0.637633			316.414	158.05	0.499504
		271.375	196.194	0.722963			256.332	204.45	0.797598			250.284	111.843	0.446864			318.585	229.005	0.718819
		217.614	139.862	0.642707			323.528	241.39	0.746118			284.682	142.203	0.499515			304.244	131.434	0.432002
		201.066	129.233	0.642739			187.626	263.018	1.40182			367.242	241.943	0.658811			327.907	311.225	0.949126
		233.507	173.021	0.740967			267.27	237.233	0.887616			294.423	161.358	0.548048			335.487	173.321	0.516625
		243.123	138.347	0.569041			207.796	184.197	0.886432			338.606	115.905	0.3423			237.087	160.705	0.677831
		353.369	228.455	0.646505			228.741	308.401	1.34825			362.813	150.702	0.415371			310.429	134.853	0.434409
												320.993	129.108	0.402214			429.981	231.295	0.537919
												272.794	99.385	0.364323			592.477	282.656	0.477075
												392.693	185.114	0.471396			231.474	130.796	0.565057
												434.258	167.287	0.385225			251.526	150.876	0.599843
												236.613	131.979	0.557784
		Untreated Whole cell					DHPG 5min Whole cell					APOE4 20min Whole cell					APOE4 20min + DHPG 5 min Whole cell
set2		TUJ	FUNCAT	FUNCAT/TUJ			TUJ	FUNCAT	FUNCAT/TUJ			TUJ	FUNCAT	FUNCAT/TUJ			TUJ	FUNCAT	FUNCAT/TUJ
		1618.72	212.266	0.131132			1683.42	222.855	0.132383			422.695	21.87	0.0517394			736.572	97.532	0.132413
		2000.08	173.641	0.0868172			789.731	149.289	0.189038			606.36	36.396	0.0600237			836.868	130.054	0.155406
		1343.84	156.037	0.116113			812.934	136.464	0.167866			483.834	52.422	0.108347			812.514	140.103	0.172431
		1469.5	209.968	0.142884			767.59	129.796	0.169095			736.448	29.685	0.0403083			681.016	100.596	0.147715
		1280.49	157.986	0.123379			833.74	184.965	0.22185			645.886	62.415	0.0966347			770.729	134.02	0.173887
		1437.8	153.936	0.107063			880.836	195.266	0.221683			609.608	39.202	0.0643069			608.371	91.081	0.149713
		1731.47	156.409	0.0903332			1021.85	217.988	0.213326			600.607	35.851	0.0596913			707.362	89.054	0.125896
		1473.86	119.894	0.0813472			1082.01	233.47	0.215774			950.695	77.102	0.0811007
		1231.84	156.266	0.126856			1408.45	238.108	0.169056			1050.09	75.125	0.0715416
		1216.62	137.192	0.112765			1280.12	230.591	0.180133
		1444.37	168.195	0.116448
		Untreated Whole cell					DHPG 5min Whole cell					APOE4 20min Whole cell					APOE4 20min + DHPG 5 min Whole cell
		TUJ	FUNCAT	FUNCAT/TUJ			TUJ	FUNCAT	FUNCAT/TUJ			TUJ	FUNCAT	FUNCAT/TUJ			TUJ	FUNCAT	FUNCAT/TUJ
set3		1038.52	1091.48	1.051			282.019	237.89	0.843525			355.784	248.79	0.699273			892.428	1135.39	1.27225
		1271.57	911.104	0.71652			218.698	229.457	1.0492			405.686	222.562	0.548607			1488.68	1126.49	0.756702
		964.36	660.04	0.684433			280.694	252.12	0.898202			771.067	363.107	0.470915			745.218	485.484	0.651466
		828.494	703.782	0.849471			229.435	286.331	1.24798			533.978	436.984	0.818356			705.202	490.024	0.69487
		935.836	593.158	0.633827			504.847	395.85	0.784099			663.612	540.622	0.814666			839.236	580.726	0.69197
		615.045	513.61	0.835077			429.707	683.639	1.59094			994.937	588.193	0.591186			758.391	574.581	0.757632
		658.957	696.123	1.0564			330.08	361.754	1.09596			495.23	248.341	0.501466			751.751	512.528	0.681779
		863.386	651.674	0.754789			543.399	488.457	0.898892			648.933	303.753	0.468081			775.394	692.257	0.892781
		837.149	1032.2	1.23299			548.58	623.298	1.1362			1147.46	598.647	0.521717
		420.592	469.624	1.11658			571.627	429.861	0.751996			510.235	348.026	0.68209
		723.954	606.859	0.838256			668.956	901.858	1.34816			987.711	218.089	0.220802
		629.906	524.345	0.832418

## Sheet: MEA data
Untreated Neurons							APOE4 -20 min						APOE4 -20'+DHPG-5'						APOE4-24hrs						(APOE4+DHPG)-24hrs
Set 1
HFS	Mean Spike Rate (spikes/s)	Normalized	SEM				DIV 15_1st HFS	Mean Spike Rate (spikes/s)	Normalized	SEM			DIV 15_1st HFS	Mean Spike Rate (spikes/s)	Normalized	SEM			DIV 16_2nd HFS	Mean Spike Rate (spikes/s)	Normalized	SEM			DIV 16_2nd HFS	Mean Spike Rate (spikes/s)	Normalized	SEM
before	0.175	1.02941	0				Before	0.0677	1.01045	0.00336			Before	0.0752	1	0.00387			Before	1.47	1.05	0.0647			Before	0.528	1.056	0.0175
just after	0.312	1.83529	0.0218				Just After HFS	0.0374	0.558209	0.00374			Just After HFS	0.113	1.50266	0.00981			Just After HFS	0.871	0.622143	0.0485			Just After HFS	1.47	2.94	0.0603
Set 2
HFS	Mean Spike Rate (spikes/s)	Normalized	SEM				DIV 15_1st HFS	Mean Spike Rate (spikes/s)	Normalized	SEM			DIV 15_1st HFS	Mean Spike Rate (spikes/s)	Normalized	SEM			DIV 16_2nd HFS	Mean Spike Rate (spikes/s)	Normalized	SEM			DIV 16_2nd HFS	Mean Spike Rate (spikes/s)	Normalized	SEM
before	0.0929	1.03222	0.0131				Before	0.534	1.068	0.0279			Before	2.32	1.0087	0.433			Before	1.56	1.04	0.0652			Before	1.35	1.03846	0.22
just after	0.221	2.45556	0.0408				Just After HFS	0.195	0.39	0.0901			Just After HFS	3.37	1.45259	0.4			Just After HFS	0.885	0.59	0.0345			Just After HFS	3.99	3.06923	0.786
Set 3
HFS	Mean Spike Rate (spikes/s)	Normalized	SEM				DIV 15_1st HFS	Mean Spike Rate (spikes/s)	Normalized	SEM			DIV 15_1st HFS	Mean Spike Rate (spikes/s)	Normalized	SEM			DIV 16_2nd HFS	Mean Spike Rate (spikes/s)	Normalized	SEM			DIV 16_2nd HFS	Mean Spike Rate (spikes/s)	Normalized	SEM
before	0.719	1.02714	0.026				Before	1.55	1.03333	0.213			Before	0.903	1.00333	0.0456			Before	0.94	1.04444	0.194			Before	0.879	1.09875	0.0339
just after	1.6	2.28571	0.516				Just After HFS	1.49	0.993333	0.215			Just After HFS	1.8	1.99336	0.126			Just After HFS	0.525	0.583333	0.115			Just After HFS	1.24	1.55	0.0492

## Sheet: FUNCAT_APOE4DHPG_Dendrite
	Untreated Dendrite					DHPG 5min Dendrite					APOE4 20min Dendrite					APOE4 20min + DHPG 5 min Dendrite
	TUJ	FUNCAT	FUNCAT/TUJ			TUJ	FUNCAT	FUNCAT/TUJ			TUJ	FUNCAT	FUNCAT/TUJ			TUJ	FUNCAT	FUNCAT/TUJ
set1	154.922	28.322	0.182815			125.466	76.328	0.608356			244.244	32.975	0.135008			155.689	50.768	0.326086
	196.851	46.834	0.237916			158.067	52.274	0.330708			134.33	24.002	0.178679			181.491	38.349	0.2113
	173.398	57.375	0.330886			174.112	59.303	0.340603			200.323	39.508	0.197221			163.356	36.377	0.222685
	162.689	34.105	0.209633			205.726	58.137	0.282594			201.338	46.259	0.229758			182.144	29.822	0.163728
	147.082	40.352	0.27435			124.414	75.272	0.605012			235.635	35.585	0.151017			181.995	76.213	0.418764
	148.641	44.754	0.301088			149.786	59.165	0.394997			200.795	42.499	0.211654			146.776	37.792	0.257481
	181.537	42.796	0.235743			136.209	45.128	0.331314			237.197	37.174	0.156722			140.897	25.701	0.18241
						117.831	62.003	0.526203			218.611	38.831	0.177626			203.528	38.607	0.189689
						101.992	71.279	0.698869			209.699	27.379	0.130563			245.141	56.009	0.228477
											204.443	25.285	0.123678			280.206	48.361	0.172591
																127.137	23.81	0.187278
	Untreated Dendrite					DHPG 5min Dendrite					APOE4 20min Dendrite					APOE4 20min + DHPG 5 min Dendrite
set2	TUJ	FUNCAT	FUNCAT/TUJ			TUJ	FUNCAT	FUNCAT/TUJ			TUJ	FUNCAT	FUNCAT/TUJ			TUJ	FUNCAT	FUNCAT/TUJ
	872.248	40.3	0.0462025			544.513	53.518	0.098286			340.068	10.599	0.0311673			389.699	18.775	0.0481782
	841.509	32.27	0.0383478			543.006	45.281	0.0833895			367.176	9.785	0.0266493			401.697	14.139	0.0351982
	865.71	46.904	0.0541798			539.605	30.531	0.0565803			482.846	16.686	0.0345576			425.076	18.056	0.0424771
	868.206	33.976	0.0391336			520.628	28.401	0.0545514			232.534	8.551	0.0367731			435.027	23.781	0.0546656
	990.928	42.739	0.0431303			597.427	57.324	0.0959515			384.485	7.32	0.0190385			369.538	19.192	0.0519351
	1256.38	48.719	0.0387772			448.244	22.778	0.0508161			366.33	4.937	0.0134769			480.994	24.745	0.0514455
	1031.52	47.322	0.0458761			748.924	58.619	0.078271			362.711	6.706	0.0184885			525.059	28.733	0.0547234
	780.119	30.378	0.0389402			808.022	78.602	0.0972771			647.839	21.828	0.0336936			576.636	39.188	0.0679597
	834.76	30.244	0.0362308			846.184	37.859	0.0447409			755.412	19.856	0.026285			468.301	21.559	0.0460366
						706.978	43.128	0.0610033			727.537	25.906	0.0356078			526.279	41.238	0.0783577
						907.97	60.531	0.0666663
						1115.36	50.656	0.0454169
	Untreated Dendrite					DHPG 5min Dendrite					APOE4 20min Dendrite					APOE4 20min + DHPG 5 min Dendrite
	TUJ	FUNCAT	FUNCAT/TUJ			TUJ	FUNCAT	FUNCAT/TUJ			TUJ	FUNCAT	FUNCAT/TUJ			TUJ	FUNCAT	FUNCAT/TUJ
set3	652.144	205.452	0.315041			312.423	112.959	0.361558			226.134	50.12	0.221638			593.514	246.552	0.415411
	907.87	318.014	0.350286			142.026	37.298	0.262614			266.553	45.297	0.169936			856.77	250.218	0.292048
	326.5	119.317	0.365443			186.283	62.453	0.335259			392.918	41.725	0.106193			750.327	153.074	0.20401
	529.408	136.959	0.258702			175.632	61.157	0.348211			349.783	96.118	0.274793			331.807	52.641	0.158649
	744.211	204.092	0.274239			333.945	99.771	0.298765			449.968	107.163	0.238157			513.061	115.864	0.225829
	439.512	106.788	0.242969			211.848	93.53	0.441496			456.75	82.093	0.179733			503.26	101.45	0.201586
	470.044	190.268	0.404788			191.568	69.493	0.362759			333.77	48.192	0.144387			509.188	91.553	0.179802
	281.652	105.212	0.373553			312.227	71.616	0.229372			350.944	48.912	0.139373			476.815	104.17	0.21847
	420.86	146.158	0.347284			409.07	104.927	0.256501			356.716	84.605	0.237177
	467.371	103.824	0.222145			433.986	216.986	0.499984			277.477	69.317	0.249812
	492.543	99.197	0.201398								747.136	118.048	0.158001
	644.478	144.43	0.224104								717.758	65.309	0.0909903
	356.21	94.068	0.26408
