# Supplementary material for: Group 1 mGluR stimulation rescues APOE4-mediated translation defects in neurons
Source: Life Sci Alliance. 2025 Nov 11;9(2):e202503287. doi: 10.26508/lsa.202503287 (PMC12614780; doi:10.26508/lsa.202503287)
Supplement: Supplementary file 2 [file LSA-2025-03287_SdataF2.1.xlsx]

## Sheet: p-RPS6_APOE4DHPG_Wholecell
			Untreated Whole cell					DHPG 5min Whole cell					APOE4 20min Whole cell					APOE4 20min + DHPG 5 min Whole cell
set1		TUJ	p-S6	p-S6/TUJ			TUJ	p-S6	p-S6/TUJ			TUJ	p-S6	p-S6/TUJ			TUJ	p-S6	p-S6/TUJ
		251.4	116.037	0.461563			228.741	510.822	2.23319			230.669	140.059	0.607186			267.855	243.627	0.909548
		214.542	85.464	0.398356			218.443	316.522	1.44899			275.091	164.449	0.597799			316.414	176.849	0.558916
		271.375	93.407	0.344199			256.332	317.315	1.23791			236.613	171.69	0.725615			231.474	171.428	0.740593
		358.405	106.566	0.297334			323.528	462.226	1.4287			284.682	164.198	0.576777			304.244	230.294	0.756939
		201.066	54.538	0.271244			176.424	288.973	1.63795			367.242	257.873	0.702188			592.477	611.651	1.03236
		233.507	61.797	0.264647			267.27	469.361	1.75613			434.258	224.198	0.516278			335.487	275.939	0.822503
		224.519	132.247	0.589024			207.796	535.516	2.57712			338.606	254.858	0.752668			237.087	350.031	1.47638
		243.123	65.716	0.270299								362.813	225.74	0.622194			310.429	335.161	1.07967
		353.369	228.509	0.646658								392.693	277.263	0.706055			429.981	443.17	1.03067
		453.233	127.398	0.281087								272.794	140.612	0.515451
			Untreated Whole cell					DHPG 5min Whole cell					APOE4 20min Whole cell					APOE4 20min + DHPG 5 min Whole cell
set2		TUJ	p-S6	p-S6/TUJ			TUJ	p-S6	p-S6/TUJ			TUJ	p-S6	p-S6/TUJ			TUJ	p-S6	p-S6/TUJ
		1444.37	789.938	0.546907			1447.52	801.067	0.553408			609.319	325.484	0.534177			617.105	245.57	0.397939
		1618.72	806.425	0.498185			1599.9	739.91	0.462472			606.36	198.733	0.327748			629.171	555.267	0.882537
		1231.84	249.991	0.202942			812.934	271.333	0.33377			832.924	378.583	0.454523			782.596	485.189	0.619974
		1343.84	782.753	0.582474			767.59	237.631	0.309581			736.448	339.91	0.461553			895.012	552.981	0.617848
		1469.5	340.87	0.231963			1416.92	765.992	0.540602			645.886	280.818	0.43478			770.729	526.63	0.683288
		1280.49	372.435	0.290854			1438.49	813.448	0.565487			483.834	217.731	0.450012			779.091	411.522	0.528208
		1437.8	275.658	0.191722			1647.6	1107.47	0.672175			600.607	217.939	0.362865			736.572	357.137	0.484864
		1484.57	380.815	0.256515			1082.01	382.5	0.353507			1161.42	366.732	0.315761			836.868	530.148	0.633491
		1731.47	449.39	0.259543			1221.03	738.119	0.604505			1050.09	635.956	0.605621			812.514	817.924	1.00666
		1473.86	809.939	0.549538			1280.12	529.78	0.413852			950.695	248.684	0.261581			754.457	309.592	0.410351
							1408.45	457.726	0.324984			582.533	138.199	0.237238			640.356	565.909	0.883741
							884.019	195.31	0.220934			391.841	232.294	0.592827			707.362	645.538	0.912599
			Untreated Whole cell					DHPG 5min Whole cell					APOE4 20min Whole cell					APOE4 20min + DHPG 5 min Whole cell
set3		TUJ	p-S6	p-S6/TUJ			TUJ	p-S6	p-S6/TUJ			TUJ	p-S6	p-S6/TUJ			TUJ	p-S6	p-S6/TUJ
		569.843	85.449	0.149952			1945.26	1224.99	0.629729			1168.05	432.237	0.370051			1041.96	836.786	0.803089
		586.691	88.286	0.150481			1701.35	590.383	0.347009			1155.26	523.01	0.452722			957.94	1125.36	1.17477
		1091.03	459.473	0.421137			1811.05	793.757	0.438286			1161.27	278.741	0.240031			1199.46	1494.21	1.24573
		1001.58	379.863	0.379263			2180.01	829.816	0.380647			730.585	268.781	0.367898
		991.882	478.446	0.482362			2336.03	1113.01	0.476452			1169.16	613.066	0.524365			1490.74	555.904	0.372904
		1314.16	246.072	0.187247			1957.37	826.125	0.42206			1208.13	337.654	0.279484			1322.54	752.885	0.569274
		1023.44	482.986	0.471925			1623.84	636.892	0.392213			1413.55	639.119	0.452138			1154.13	1293.62	1.12086
							1968.41	985.971	0.500896			993.594	216.382	0.217777			1273.35	1489.22	1.16953
							1266.71	425.643	0.336022			875.842	281.685	0.321616			1380.11	487.939	0.35355

## Sheet: p-eEF2_APOE4DHPG_Wholecell
			Untreated Whole cell					DHPG 5min Whole cell					APOE4 20min Whole cell					APOE4 20min + DHPG 5 min Whole cell
set1		TUJ	p-eEF2	p-eEF2/TUJ			TUJ	p-eEF2	p-eEF2/TUJ			TUJ	p-eEF2	p-eEF2/TUJ			TUJ	p-eEF2	p-eEF2/TUJ
		376.845	421.763	1.11919			360.34	240.9	0.668535			617.305	748.348	1.21228			309.769	252.331	0.814578
		453.021	528.79	1.16725			425.812	719.585	1.68991			501.776	579.204	1.15431			538.993	535.321	0.993187
		406.182	472.712	1.16379			485.858	699.428	1.43957			899.718	908.329	1.00957			360.786	558.458	1.54789
		281.357	209.603	0.744972			496.209	544.703	1.09773			572.706	645.395	1.12692			392.104	599.318	1.52847
		308.998	336.714	1.0897			299.168	291.419	0.974098			689.557	715.696	1.03791			542.249	850.52	1.5685
		348.617	372.385	1.06818			406.031	290.948	0.716566			472.521	627.964	1.32897			510.561	1298.53	2.54333
		348.484	387.142	1.11093			418.998	632.119	1.50864			459.8	795.244	1.72954			493.828	1072.76	2.17234
							291.165	485.592	1.66776			518.18	641.675	1.23832			235.589	494.141	2.09747
												657.855	799.545	1.21538			315.533	472.871	1.49864
												564.045	652.565	1.15694			389.233	1270.76	3.26479
												406.411	579.109	1.42493			510.693	398.605	0.780518
												741.386	603.319	0.813772			381.117	359.107	0.942249
												545.451	923.693	1.69345			347.128	279.597	0.805458
																	425.41	524.374	1.23263
			Untreated Whole cell					DHPG 5min Whole cell					APOE4 20min Whole cell					APOE4 20min + DHPG 5 min Whole cell
set2		TUJ	p-eEF2	p-eEF2/TUJ			TUJ	p-eEF2	p-eEF2/TUJ			TUJ	p-eEF2	p-eEF2/TUJ			TUJ	p-eEF2	p-eEF2/TUJ
		897.566	434.023	0.483556			518.943	246.287	0.474594			444.474	193.849	0.436131			154.657	137.691	0.890299
		528.212	162.24	0.307149			314.616	106.867	0.339674			382.749	174.966	0.45713			102.365	41.881	0.409134
		728.296	135.109	0.185514			524.942	237.938	0.453265			314.18	137.277	0.436937			185.531	140.454	0.757038
		698.727	250.891	0.359069			327.777	174.353	0.531926			81.756	35.097	0.42929			237.608	167.355	0.704332
		493.256	104.602	0.212064			302.491	89.406	0.295566			372.266	234.134	0.628943			106.74	98.342	0.921323
		721.647	294.479	0.408065			471.688	183.68	0.38941			520.808	240.939	0.462625			923.762	345.773	0.37431
		770.441	365.46	0.474352			501.663	280.771	0.559681			326.659	124.237	0.380326			872.579	224.902	0.257744
		1019.87	493.955	0.484332								430.28	226.067	0.525395
												95.165	58.665	0.616456
			Untreated Whole cell					DHPG 5min Whole cell					APOE4 20min Whole cell					APOE4 20min + DHPG 5 min Whole cell
set3		TUJ	p-eEF2	p-eEF2/TUJ			TUJ	p-eEF2	p-eEF2/TUJ			TUJ	p-eEF2	p-eEF2/TUJ			TUJ	p-eEF2	p-eEF2/TUJ
		472.604	290.792	0.615297			1369.18	388.504	0.28375			483.969	426.418	0.881085			356.655	154.579	0.433413
		701.252	340.456	0.485497			2001.09	950.767	0.475125			390.862	282.907	0.723803			390.952	369.12	0.944157
		854.386	272.023	0.318384			1558.78	592.108	0.379855			401.471	394.514	0.982671			1744.97	717.445	0.411149
		552.501	216.895	0.392569			1492.35	502.472	0.336698			527.997	206.533	0.391163			1040.26	348.278	0.334799
		945.756	430.774	0.455481			1976.32	524.125	0.265203			738.762	413.528	0.559758			553.396	181.198	0.327429
		884.742	525.024	0.59342			991.173	198.747	0.200517			734.1	1317.2	1.79431			1000.28	329.204	0.329111
		1137.35	484.985	0.426417			1390.17	394.906	0.28407			591.165	468.809	0.793026			702.423	237.926	0.338722
		1094.97	479.411	0.437829			1116.56	342.549	0.306789			646.658	545.798	0.844029			1132.81	315.006	0.278074
		467.194	200.11	0.428323			978.802	257.206	0.262776			1037.59	1373.62	1.32386
		1383.95	482.559	0.348682			560.871	222.883	0.397387			538.826	403.646	0.749121
		944.056	443.709	0.470003			385.919	243.567	0.631135			704.928	396.035	0.561809
		1072.14	609.647	0.568625			1662.49	337.092	0.202764			916.022	1072.32	1.17063
		522.133	167.847	0.321464			1171.52	376.104	0.321038			714.536	633.386	0.88643
		870.721	488.911	0.561501			431.489	277.884	0.644012			512.302	260.234	0.50797
		796.869	398.876	0.500554			695.093	285.929	0.411354			380.102	365.201	0.960797
		779.617	359.121	0.460638			725.126	257.86	0.355607			775.896	456.235	0.588011
		1009.08	525.859	0.52113								1095.79	782.296	0.713909
