# Supplementary material for: Group 1 mGluR stimulation rescues APOE4-mediated translation defects in neurons
Source: Life Sci Alliance. 2025 Nov 11;9(2):e202503287. doi: 10.26508/lsa.202503287 (PMC12614780; doi:10.26508/lsa.202503287)
Supplement: Supplementary file 4 [file LSA-2025-03287_SdataF3.xlsx]

## Sheet: FUNCAT_APOE4_Rapa_DHPG5
WHOLE CELL
	Untreated					APOE4 20'					APOE4 20' + DHPG 5'					APOE4 20' + RAPA + DHPG 5'
set 1	FUNCAT	TUJ	FUNCAT/TUJ			FUNCAT	TUJ	FUNCAT/TUJ			FUNCAT	TUJ	FUNCAT/TUJ			FUNCAT	TUJ	FUNCAT/TUJ
	111.865	633.651	0.17654			54.6533	416.333	0.131273			82.5383	337.275	0.244721			72.7903	569.788	0.12775
	167.053	594.297	0.281094			59.9479	301.183	0.199042			70.4784	378.562	0.186174			65.0741	535.834	0.121445
	139.524	517.403	0.269663			41.7104	304.98	0.136764			64.5396	336.375	0.191868			73.6901	660.677	0.111537
	86.5511	509.786	0.169779			43.0071	371.02	0.115916			90.0851	344.609	0.261413			109.441	576.748	0.189755
	86.4189	453.161	0.190702			57.4458	427.484	0.134381			56.0828	340.206	0.164849			79.0015	513.771	0.153768
	115.428	553.033	0.208718			74.1213	404.216	0.183371			63.4109	394.669	0.160669			94.7777	585.108	0.161983
	247.931	1005.28	0.24663			64.7527	526.891	0.122896			100.845	337.884	0.298461			82.391	430.997	0.191164
	148.393	859.704	0.17261			54.2548	426.214	0.127295			93.5866	384.7	0.243272			58.7966	357.196	0.164606
	87.085	489.454	0.177923								134.361	508.096	0.26444			76.1322	509.77	0.149346
											76.4621	467.022	0.163723			71.0312	372.892	0.190487
											80.0749	483.952	0.16546
											57.8401	309.754	0.186729
											127.041	587.789	0.216133
	Untreated					APOE4 20'					APOE4 20' + DHPG 5'					APOE4 20' + RAPA + DHPG 5'
set 2	TUJ	FUNCAT	FUNCAT/TUJ			TUJ	FUNCAT	FUNCAT/TUJ			TUJ	FUNCAT	FUNCAT/TUJ			TUJ	FUNCAT	FUNCAT/TUJ
	71.1498	191.268	2.68825			216.431	290.512	1.34228			93.3003	327.87	3.51414			101.61	267.645	2.63404
	141.947	250.66	1.76588			164.873	291.681	1.76912			159.611	339.997	2.13016			208.194	356.259	1.71118
	74.1446	191.946	2.58881			130.702	261.416	2.00009			202.125	352.263	1.7428			232.904	219.822	0.943828
	105.018	285.644	2.71995			349.586	340.775	0.974798			106.422	275.089	2.58489			126.127	275.489	2.18421
	138.262	254.508	1.84076			113.548	293.293	2.58299			156.611	339.506	2.16782			133.87	307.248	2.29512
	98.8261	243.496	2.46389			175.967	299.44	1.70168			227.923	341.04	1.4963			139.943	227.103	1.62282
	130.208	219.84	1.68837			120.982	200.821	1.65992			94.8386	343.637	3.62339			111.737	279.251	2.49919
	82.2423	187.089	2.27485			144.125	232.795	1.61524			110.049	336.447	3.05724			112.597	187.579	1.66593
	159.324	292.021	1.83288								144.229	369.358	2.56091			94.3863	183.821	1.94754
																143.386	243.53	1.69842
	Untreated					APOE4 20'					APOE4 20' + DHPG 5'					APOE4 20' + RAPA + DHPG 5'
set 3	FUNCAT	TUJ	FUNCAT/TUJ			FUNCAT	TUJ	FUNCAT/TUJ			FUNCAT	TUJ	FUNCAT/TUJ			FUNCAT	TUJ	FUNCAT/TUJ
	45.7009	1754.74	0.0260443			25.7341	823.903	0.0312343			54.4067	1166.13	0.0466556			35.9356	1702.68	0.0211054
	51.7689	1642.52	0.031518			6.47425	601.531	0.0107629			45.2282	1022.17	0.0442471			64.0915	1700.68	0.0376858
	73.2693	2351.01	0.0311651			33.6449	1150.28	0.0292492			33.9235	1110.03	0.0305609			32.2331	1524.97	0.0211369
	90.5129	1930.02	0.0468974			10.9668	1007.55	0.0108846			32.6645	971.964	0.0336067			46.6539	1348.07	0.0346079
	80.9408	2029.5	0.0398821			20.0816	877.187	0.0228932			35.7238	1081.85	0.033021			28.3705	1280.47	0.0221563
	73.6016	2019.16	0.0364515			25.2576	780.299	0.0323692			53.6392	1103.77	0.0485964			64.7065	1712.12	0.0377932
	70.8231	2099.76	0.0337292			18.9574	865.61	0.0219006			45.0327	1060.31	0.0424711			61.0878	1772.49	0.0344644
	72.6863	2081.36	0.0349225			12.5075	733.483	0.0170523			50.1566	1252.58	0.0400425			55.4792	1606.82	0.0345274
	63.87	1865.61	0.0342354			22.5304	876.416	0.0257074			53.6895	1183.4	0.0453688			38.0651	1692.76	0.022487
	66.7519	1895.21	0.0352214			33.821	1680.52	0.0201253			26.4205	820.804	0.0321886			34.2272	1329.5	0.0257445
	88.1645	1761.44	0.0500525			39.2317	1590.12	0.0246722			32.4985	967.285	0.0335976
	74.6535	1873.45	0.0398481			19.8788	693.782	0.0286528			52.1667	936.004	0.0557334
	70.3513	1925.9	0.036529			4.15006	234.023	0.0177335
	85.1302	2143.81	0.0397097

## Sheet: FUNCAT_APOE4RapaDHPG_Dendrite
Dendrite
	Untreated					APOE4 20'					APOE4 20' + DHPG 5'					APOE4 20' + Rapa + DHPG 5'
set 1	TUJ	FUNCAT	FUNCAT/TUJ			TUJ	FUNCAT	FUNCAT/TUJ			TUJ	FUNCAT	FUNCAT/TUJ			TUJ	FUNCAT	FUNCAT/TUJ
	760.54	214.108	0.281521			589.255	67.794	0.11505			980.34	317.072	0.323431			468.778	158.209	0.337492
	621.091	207.781	0.334542			228.942	63.043	0.275367			374.565	108.553	0.289811			299.729	94.191	0.314254
	236.168	92.535	0.391819			196.665	43.849	0.222963			412.256	92.007	0.223179			323.896	107.403	0.331597
	403.576	113.325	0.280802			233.318	85.623	0.36698			613.968	221.838	0.361319			653.651	217.259	0.332378
	640.896	229.615	0.358272			257.009	75.056	0.292036			851.651	243.516	0.285934			505.936	82.374	0.162815
	297.813	91.184	0.306179			362.597	84.89	0.234117			779.272	176.746	0.226809			460.408	93.577	0.203248
	384.596	177.395	0.46125			245.525	72.127	0.293766			591.79	172.556	0.291583			277.68	103.358	0.37222
	309.847	192.531	0.621374			180.43	34.829	0.193033			468.135	155.73	0.33266			517.142	120.113	0.232263
	579.251	155.304	0.268112			357.741	56.048	0.156672			324.373	67.081	0.206802			439.335	96.083	0.218701
	421.865	228.072	0.540628			339.592	81.894	0.241154								375.256	117.91	0.314212
	289.612	85.895	0.296586
	Untreated					APOE4 20'					APOE4 20' + DHPG 5'					APOE4 20' + Rapa + DHPG 5'
set 2	TUJ	FUNCAT	FUNCAT/TUJ			TUJ	FUNCAT	FUNCAT/TUJ			TUJ	FUNCAT	FUNCAT/TUJ			TUJ	FUNCAT	FUNCAT/TUJ
	603.198	30.647	0.050808			278.551	7.618	0.027349			343.049	11.087	0.032319			845.131	20.865	0.024688
	653.921	45.131	0.069016			272.859	3.988	0.014616			389.198	20.331	0.052238			805.089	24.664	0.030635
	713.479	30.782	0.043144			363.242	13.323	0.036678			414.62	24.363	0.05876			697.234	16.009	0.022961
	754.821	38.642	0.051194			252.15	6.733	0.0267024			413.079	27.206	0.065861			733.653	23.414	0.031914
	771.698	35.371	0.045835			344.804	6.216	0.018028			364.652	25.829	0.0708319			697.47	31.614	0.045327
	834.237	37.09	0.04446			636.685	28.296	0.044443			381.046	13.882	0.036431			804.047	35.869	0.044611
	823.906	34.169	0.041472
	1116.12	42.181	0.037792
	616.189	26.299	0.04268
	911.595	61.583	0.067555
	Untreated					APOE4 20'					APOE4 20' + DHPG 5'					APOE4 20' + Rapa + DHPG 5'
set 3	TUJ	FUNCAT	FUNCAT/TUJ			TUJ	FUNCAT	FUNCAT/TUJ			TUJ	FUNCAT	FUNCAT/TUJ			TUJ	FUNCAT	FUNCAT/TUJ
	242.867	43.703	0.179946			126.766	13.889	0.109564			142.36	23.321	0.163817			272.211	34.601	0.127111
	201.594	42.231	0.209485			171.905	26.697	0.155301			145.602	23.175	0.159167			274.846	34.248	0.124608
	113.425	25.158	0.221803			127.773	7.605	0.05952			45.724	9.636	0.210743			326.785	41.423	0.126759
	206.73	45.458	0.219891			219.191	20.299	0.092609			69.669	19.038	0.273264			270.498	53.395	0.197395
	267.42	31.767	0.118791			201.8	17.22	0.085332			26.318	7.411	0.281594			265.357	49.132	0.185154
	271.87	48.035	0.176684			153.08	29.523	0.19286			41.572	9.722	0.233859			297.462	49.561	0.166613
	273.351	38.642	0.141364			94.056	18.423	0.195873			80.627	10.588	0.131321			307.635	37.224	0.121001
	204.451	37.219	0.182044			102.412	20.405	0.199244			142.006	35.384	0.249173			232.402	40.056	0.172357
						140.792	19.761	0.140356			203.58	29.488	0.144847			200.661	28.962	0.144333
						125.717	25.029	0.19909			397.944	53.376	0.134129
						85.309	6.903	0.080918			248.09	46.524	0.187529

## Sheet: FUNCAT_Rapa_DHPG5
WHOLE CELL
	Untreated					DHPG 5'					Rapa+DHPG 5'
	FUNCAT	TUJ	FUNCAT/TUJ			FUNCAT	TUJ	FUNCAT/TUJ			FUNCAT	TUJ	FUNCAT/TUJ
set 1	69.542	274.752	0.253109			111.46	349.616	0.318807			59.9213	302.835	0.197868
	97.2732	311.272	0.312502			73.7283	287.054	0.256845			63.3819	197.998	0.320113
	95.6333	299.425	0.319389			78.1207	291.836	0.267687			38.7412	225.847	0.171537
	64.1369	322.66	0.198776			80.1234	277.354	0.288885			35.96	205.863	0.174679
	82.4855	318.018	0.259374			110.817	282.447	0.392348			64.3386	298.588	0.215476
	72.6436	248.891	0.291869			104.501	321.996	0.324543			44.7225	161.723	0.276538
	71.9834	295.602	0.243515			67.5383	211.36	0.319542			32.8945	173.297	0.189815
	94.2866	278.386	0.33869								44.968	174.314	0.257972
	60.7482	306.559	0.198162								31.7938	154.85	0.20532
											64.3069	312.682	0.205663
											62.9001	265.176	0.237201
	Untreated					DHPG 5'					Rapa+DHPG 5'
set2	FUNCAT	TUJ	FUNCAT/TUJ			FUNCAT	TUJ	FUNCAT/TUJ			FUNCAT	TUJ	FUNCAT/TUJ
	58.7517	1103.47	0.0532427			63.8514	1172.39	0.0544625			33.2846	1399.61	0.0237813
	53.5573	1568.32	0.0341495			63.1153	1141.67	0.0552833			25.5861	1220.75	0.0209593
	30.0327	1374.48	0.0218502			67.8308	1129.54	0.0600518			50.0733	1595.13	0.0313913
	42.8733	1281.3	0.0334608			52.6967	1186.88	0.0443992			55.129	1672.25	0.032967
	28.1803	1161.96	0.0242523			75.5461	1237.48	0.0610484			64.4591	2067.21	0.0311817
	47.7637	1268.92	0.0376411			65.9092	1227.13	0.0537099			42.4992	1931.77	0.0220002
	29.5282	1078.75	0.0273726			87.2128	1398.89	0.0623444			30.022	1950.69	0.0153904
	32.7477	1208.63	0.0270948			80.7923	1498.95	0.0538994			20.2775	1324.01	0.0153153
	90.2136	1803.7	0.0500157			93.3931	1845.86	0.0505959
	40.6807	1190.35	0.0341754			124.541	1849.68	0.0673308
	63.0901	1802.15	0.0350082			126.169	1938.97	0.0650702
	32.1451	1222.86	0.0262869			94.7399	1823.26	0.0519619
						86.653	2041.05	0.0424552
						85.7086	1938.22	0.0442203
	Untreated					DHPG 5'					Rapa+DHPG 5'
set3	FUNCAT	TUJ	FUNCAT/TUJ			FUNCAT	TUJ	FUNCAT/TUJ			FUNCAT	TUJ	FUNCAT/TUJ
	85.2844	632.127	0.134917			101.935	444.356	0.2294			71.32	392.487	0.181713
	107.33	647.21	0.165835			151.228	475.46	0.318066			70.6281	501.446	0.140849
	74.3625	659.075	0.112828			108.209	486.825	0.222274			44.2042	395.514	0.111764
	125.251	624.629	0.200521			150.641	597.999	0.251908			87.3396	463.191	0.188561
	82.38	617.771	0.13335			186.531	577.888	0.322781			57.1584	458.279	0.124724
	85.1951	463.63	0.183756			113.634	446.892	0.254275			85.6031	583.878	0.146611
	61.8638	471.883	0.1311			162.159	655.527	0.247372			105.992	419.773	0.252499
						266.892	788.998	0.338267			90.7773	437.859	0.207321
						109.459	418.705	0.261422
						146.503	455.018	0.321972

## Sheet: FUNCAT_APOE_RAPA control
Untreated	SET1	Area	FUNCAT	min	max				Area	Tuj1	min	max		Funcat/Tuj1
		411.594	1538.84	0	4095				411.594	2660.18	1558	4095		0.57847
		362.521	1516.31	0	4095				362.521	1646.8	1060	4095		0.92076
		308.141	1101.39	0	4095				308.141	2121.63	1253	4095		0.519127
		497.414	1474.45	0	4095				497.414	2299.64	1108	4095		0.641168
		330.438	1321.18	0	4095				330.438	1777.99	819	4095		0.743076
		512.618	1617.12	0	4095				512.618	2141.26	1092	4095		0.755219
		626.143	1548.69	0	4095				626.143	2553.23	1204	4095		0.606561
		596.258	1121.1	0	4095				596.258	2379.38	1220	4095		0.471171
APOE4		487.415	1008.59	0	4095				487.415	3292.6	2104	4095		0.30632
		390.558	913.479	0	3961				390.558	2041.81	1044	4095		0.447387
		677.957	1088.31	0	4082				677.957	3383.09	1879	4095		0.321692
		681.333	985.108	0	4095				681.333	3973.8	3131	4095		0.247901
		540.94	666.242	0	3433				540.94	2769.38	1365	4095		0.240575
		562.363	966.041	0	4095				562.363	2993.93	1766	4095		0.322667
		459.057	661.511	0	4095				459.057	2496.04	1493	4095		0.265025
		332.995	774.255	0	4095				332.995	2284.79	1220	4095		0.338873
		448.635	1252.66	0	4095				448.635	1656.77	883	4095		0.756086
		430.8	635.928	0	4095				430.8	2346.05	1269	4095		0.271063
RAPA-5'		371.812	812.077	0	4095				371.812	2210.64	1253	4095		0.36735
		442.988	455.013	0	2084				442.988	2397.29	1253	4095		0.189803
		367.59	1169.46	0	4095				367.59	2537.9	1510	4095		0.460797
		385.591	841.264	0	3200				385.591	1849.53	964	4095		0.454853
		300.958	1028.08	0	4095				300.958	2255.03	1349	4095		0.455905
		443.742	450.783	0	4095				443.742	2333.32	1204	4095		0.193194
		314.056	786.156	0	4095				314.056	2998.93	1815	4095		0.262145
		226.737	558.386	0	3389				226.737	2072.34	1220	4095		0.269447
		351.327	497.836	0	3761				351.327	1979.72	1108	4095		0.251468
		429.365	672.11	0	3643				429.365	2495.28	1397	4095		0.269353
APOE4+RAPA		354.501	362.421	0	2698				354.501	1899.71	996	4095		0.190777
		413.572	795.71	0	4095				413.572	1881.62	1028	4095		0.422886
		276.527	392.762	0	1968				276.527	1214.56	691	4049		0.323377
		289.018	493.358	0	2348				289.018	1057.83	642	3764		0.466386
		482.779	1226.84	0	3640				482.779	1863.46	1044	4095		0.658366
		415.632	247.082	0	1655				415.632	2132.09	1092	4095		0.115887
		491.72	338.339	0	1705				491.72	2165.44	739	4095		0.156245
		517.751	919.085	0	4095				517.751	3272.06	2216	4095		0.280889
		560.799	278.929	0	2282				560.799	3457.45	2088	4095		0.0806748
		564.073	1179.83	0	4095				564.073	2956.39	1654	4095		0.399078
Untreated	SET2	291.796	1117.45	0	4095				291.796	1434.74	739	4095		0.778856
		365.888	1132.6	0	4095				365.888	1778.95	980	4095		0.636665
		234.114	775.181	0	4000				234.114	1680.32	883	4095		0.461331
		397.236	1269.14	0	4095				397.236	2252.55	1092	4095		0.563424
		352.808	1357.29	0	4095				352.808	2691.1	1445	4095		0.504363
		284.989	1261.96	0	4095				284.989	2826.25	1638	4095		0.446514
		478.245	1493.16	0	4095				478.245	1636.29	771	4095		0.912526
		268.046	1616.01	0	4095				268.046	1821.86	883	4095		0.887011
		254.414	1341.16	0	4095				254.414	1912.5	947	4095		0.701258
		375.169	896.072	0	4095				375.169	1780.28	947	4095		0.503331
APOE4		434.157	824.434	0	4095				434.157	3124.01	2088	4095		0.263902
		199.262	1343.47	0	4095				199.262	2725.2	1654	4095		0.492981
		384.202	663.876	0	4095				384.202	3527.91	2409	4095		0.188178
		223.205	747.303	0	3578				223.205	2590.85	1638	4095		0.288439
		376.466	1105.47	0	4095				376.466	2610.09	1333	4095		0.423536
		378.949	762.729	0	3859				378.949	1987.35	1028	4095		0.383793
		482.743	969.859	0	4095				482.743	2583.53	1365	4095		0.3754
		428.335	385.041	0	4095				428.335	1958.79	1108	4095		0.196571
RAPA		442.758	940.572	0	4095				442.758	3978.69	3340	4095		0.236402
		324.606	836.196	0	4095				324.606	3097.88	2023	4095		0.269925
		261.396	560.717	0	3617				261.396	3675.09	2698	4095		0.152572
		543.782	1131.25	0	4095				543.782	1699.37	947	4095		0.665685
		346.434	623.607	0	2937				346.434	2805.74	1413	4095		0.222261
		435.887	1297.31	0	4095				435.887	2324.1	1060	4095		0.558199
		286.479	526.274	0	4095				286.479	2010.3	1301	4095		0.261789
		336.766	1442.85	0	4095				336.766	2313.36	1220	4095		0.623703
		495.896	1442.45	0	4095				495.896	2287.77	1253	4095		0.630502
APOE4+RAPA		181.003	774.896	0	4095				181.003	2337.63	1510	4095		0.331487
		184.452	854.813	0	4095				184.452	1985.22	1349	4095		0.430589
		291.097	795.225	0	4095				291.097	1547.35	883	4095		0.513927
		613.965	440.993	0	3532				613.965	3719.07	2537	4095		0.118576
		498.039	427.459	0	4021				498.039	3531.76	2248	4095		0.121033
		555.078	898.298	0	4095				555.078	3875.34	2939	4095		0.231798
		387.338	652.033	0	4095				387.338	3954.71	3228	4095		0.164875
Untreated	SET3
		469.644	1291.54	0	4095				469.644	1953.28	947	4095		0.661218
		412.459	1268.2	0	4095				412.459	1946.17	867	4095		0.65164
		408.375	949.765	0	3880				408.375	1613.46	835	4095		0.588651
		347.988	1249.73	0	4095				347.988	1937.23	1076	4095		0.645111
		386.308	1602.95	0	4095				386.308	2560.56	1108	4095		0.626016
		353.231	680.026	0	4095				353.231	1256.32	642	4095		0.541286
		538.843	1318.03	0	4095				538.843	1844	964	4095		0.714767
		466.618	1705.22	0	4095				466.618	1890.45	819	4095		0.902015
		553.541	1491.39	0	4095				553.541	2374	1253	4095		0.628216
		587.566	1631.1	0	4095				587.566	2849.53	1461	4095		0.572412
APOE4		341.255	665.317	0	4095				341.255	1334.72	771	4095		0.498471
		341.163	312.8	0	2146				341.163	2876.98	1493	4095		0.108725
		318.977	560.844	0	3789				318.977	1675.28	931	4095		0.334776
		452.747	336.061	0	3043				452.747	2249.95	1028	4095		0.149364
		314.037	750.21	0	4095				314.037	1457.45	691	4095		0.514741
		328.387	658.823	0	4095				328.387	1713.66	739	4095		0.384454
		415.752	822.282	0	4095				415.752	2067.56	1012	4095		0.397706
		546.1	332.381	0	2361				546.1	1955.11	915	4095		0.170007
		415.062	520.58	0	2908				415.062	2677.96	1269	4095		0.194394
		390.558	862.325	0	4095				390.558	1861.06	964	4095		0.463353
RAPA-5'		590.932	740.153	0	4095				590.932	2175.73	1124	4095		0.340187
		444.662	1175.28	0	4095				444.662	1950.23	1108	4095		0.602634
		458.993	467.004	0	3856				458.993	2953.99	1526	4095		0.158093
		720.812	989.857	0	4095				720.812	3574.69	2473	4095		0.276907
		373.817	677.967	0	4095				373.817	2087.51	1092	4095		0.324773
		303.883	210.636	0	1694				303.883	2083.97	1060	4095		0.101074
		501.415	151.456	0	1823				501.415	1968.5	1076	4095		0.0769398
		467.897	545.679	0	3284				467.897	1677.8	867	4095		0.325234
		428.39	984.517	0	3821				428.39	2802	1365	4095		0.351362
APOE4+RAPA-5'		458.027	405.244	0	2527				458.027	1479.91	739	4095		0.273831
		403.316	550.252	0	4095				403.316	1497.94	739	4095		0.367338
		302.484	845.033	0	4095				302.484	1146.4	466	4095		0.73712
		577.071	1243.88	0	4095				577.071	2454.54	1156	4095		0.506766
		504.128	567.997	0	4095				504.128	2460.37	1253	4095		0.230858
		549.384	1262.82	0	4095				549.384	2981.13	1638	4095		0.423606
		497.496	1359.77	0	4095				497.496	2676.97	1253	4095		0.507949
		651.521	282.475	0	2251				651.521	3348.12	2039	4095		0.0843682
