# Supplementary material for: Group 1 mGluR stimulation rescues APOE4-mediated translation defects in neurons
Source: Life Sci Alliance. 2025 Nov 11;9(2):e202503287. doi: 10.26508/lsa.202503287 (PMC12614780; doi:10.26508/lsa.202503287)
Supplement: Supplementary file 5 [file LSA-2025-03287_SdataF4.xlsx]

## Sheet: RPS6_APOE4RapaDHPG_WholeCell
	Untreated					APOE4 20'					APOE4 20' + DHPG 5'					APOE4 20' + Rapa + DHPG 5'
set1	TUJ	p-S6	p-S6/TUJ			TUJ	p-S6	p-S6/TUJ			TUJ	p-S6	p-S6/TUJ			TUJ	p-S6	p-S6/TUJ
	161.263	90.9624	0.564064			216.431	128.662	0.594471			144.229	197.948	1.37245			101.61	136.284	1.34124
	71.1498	100.797	1.41669			164.873	118.934	0.721366			159.611	358.856	2.24832			208.194	309.841	1.48823
	55.018	85.1863	1.54834			130.702	84.951	0.649959			86.1613	98.6309	1.14472			52.6795	53.1569	1.00906
	105.018	155.329	1.47907			349.586	159.9	0.457399			106.422	174.629	1.64092			70.1756	35.9938	0.51291
	138.262	252.955	1.82953			113.548	65.5633	0.577409			156.611	382.732	2.44383			133.87	131.386	0.981446
	258.178	289.214	1.12021			52.5449	38.1633	0.726299			227.923	333.034	1.46117			139.943	130.519	0.932654
	403.542	521.574	1.29249			120.982	62.3643	0.515483			94.8386	102.515	1.08094			111.737	58.5836	0.524301
	82.2423	61.3496	0.745961			144.125	39.6621	0.275193			110.049	298.543	2.71281			112.597	199.227	1.76938
	130.208	97.8917	0.751808			175.967	119.853	0.681109								94.3863	57.573	0.609972
	194.311	321.536	1.65475													232.904	156.923	0.673765
	74.1446	54.7698	0.738689													126.127	198.334	1.57249
	Untreated					APOE4 20'					APOE4 20' + DHPG 5'					APOE4 20' + Rapa + DHPG 5'
set2	TUJ	p-S6	p-S6/TUJ			TUJ	p-S6	p-S6/TUJ			TUJ	p-S6	p-S6/TUJ			TUJ	p-S6	p-S6/TUJ
	111.865	74.3017	0.11726			54.6533	126.886	0.304769			82.5383	108.565	0.321889			82.391	127.709	0.296311
	60.1701	62.3151	0.125774			59.9479	71.4295	0.237163			70.4784	80.8404	0.213546			58.7966	106.041	0.296869
	115.428	95.6141	0.17289			41.7104	91.6107	0.300383			64.5396	154.439	0.459127			76.1322	162.694	0.319151
	247.931	275.193	0.273748			43.0071	72.6045	0.195689			51.8134	95.1762	0.256941			79.1338	62.9298	0.19601
	148.393	155.659	0.181062			64.7527	98.2493	0.18647			90.0851	152.735	0.443214			79.0015	112.321	0.218621
	167.053	120.148	0.202168			54.2548	115.98	0.272117			63.4109	102.448	0.259581			94.7777	174.138	0.297616
	86.5511	86.938	0.170538			57.4458	90.0067	0.21055			56.0828	143.794	0.422666
	86.4189	89.2606	0.196973								43.8409	105.267	0.357377
											134.361	252.413	0.496782
											76.4621	111.791	0.239371
											80.0749	111.18	0.229733
											127.041	270.105	0.459527
	Untreated					APOE4 20'					APOE4 20' + DHPG 5'					APOE4 20' + Rapa + DHPG 5'
set3	TUJ	p-S6	p-S6/TUJ			TUJ	p-S6	p-S6/TUJ			TUJ	p-S6	p-S6/TUJ			TUJ	p-S6	p-S6/TUJ
	45.7009	156.851	0.0893873			25.7341	151.388	0.183745			64.6035	148.004	0.177833			35.9356	244.928	0.143849
	73.2693	197.149	0.0838571			11.2909	119.261	0.141222			63.9977	164.081	0.174411			64.0915	193.909	0.114018
	80.9408	237.078	0.116816			33.6449	178.367	0.155063			32.4985	295.556	0.305552			32.6418	127.292	0.0806477
	90.5129	283.624	0.146954			10.9668	160.505	0.159301			118.254	344.588	0.308706			103.537	230.2	0.139347
	73.6016	211.18	0.104588			20.0816	148.589	0.169393			35.7238	214.295	0.198082			91.0718	166.433	0.105342
	40.8427	245.219	0.126121			25.2576	150.48	0.19285			53.6392	225.898	0.204661			68.6145	165.488	0.10736
	70.8231	245.488	0.116912			6.47425	139.136	0.231303			45.0327	218.189	0.205778			79.2874	203.979	0.126453
	37.4159	297.751	0.147588			12.5075	117.826	0.160639			50.1566	289.991	0.231515			55.4792	129.348	0.0804993
						69.6341	260.862	0.164759			53.6895	371.842	0.314214			32.2331	127.832	0.0838259
						33.821	325.575	0.193734			21.4624	220.86	0.196262			99.1031	195.033	0.113065
						39.2317	192.099	0.120808			52.1667	302.361	0.323034			38.0651	142.821	0.0843721
						22.5304	121.92	0.139112			54.4067	381.395	0.32706			34.2272	121.049	0.0910485
						9.58151	111.105	0.142696								46.6539	131.941	0.0978738
						19.8788	148.396	0.213894								28.3705	105.305	0.0822393
																32.2849	139.271	0.0898868

## Sheet: RPS6_APOE4RapaDHPG_Dendrite
Dendrite
	Untreated					APOE4 20'					APOE4 20' + DHPG 5'					APOE4 20' + Rapa + DHPG 5'
set1	TUJ	p-S6	p-S6/TUJ			TUJ	p-S6	p-S6/TUJ			TUJ	p-S6	p-S6/TUJ			TUJ	p-S6	p-S6/TUJ
	242.867	47.824	0.196914			148.128	54.881	0.370497			47.096	10.821	0.229765			272.211	58.567	0.215153
	201.594	38.785	0.192392			171.905	53.354	0.310369			38.409	15.637	0.407118			274.846	115.388	0.419828
	113.425	22.597	0.199224			127.773	23.046	0.180367			45.724	15.416	0.337153			326.785	60.935	0.186468
	597.924	118.544	0.198259			219.191	64.636	0.294884			69.669	22.848	0.327951			270.498	100.826	0.372742
	267.42	58.11	0.217299			201.8	28.66	0.142022			26.318	16.943	0.64378			265.357	62.526	0.23563
	320.713	45.307	0.14127			153.08	139.017	0.908133			41.572	12.762	0.306985			297.462	75.023	0.25221
	421.658	56.327	0.133585			94.056	11.779	0.125234			57.013	10.45	0.183292			307.635	49.524	0.160983
	285.702	35.344	0.123709			87.95	32.38	0.368164			239.414	103.079	0.430547			272.433	86.184	0.316349
	271.87	38.856	0.142921			140.792	15.578	0.110645			203.58	45.109	0.221579			212.034	122.915	0.579695
	273.351	52.85	0.193341			125.717	32.577	0.25913			397.944	35.04	0.088053			151.746	16.706	0.110092
	204.451	37.487	0.183354			97.794	31.41	0.321185			248.09	83.448	0.336362			232.402	39.892	0.171651
	206.73	45.014	0.217743			85.309	9.581	0.112309			80.627	11.621	0.144133			200.661	23.705	0.118135
						102.412	18.385	0.17952			142.006	33.723	0.237476			193.625	21.122	0.109087
						59.037	10.805	0.183021			142.36	44.641	0.313578			145.192	25.089	0.172799
						95.476	23.168	0.242658			145.602	59.314	0.407371			67.96	36.855	0.542304
						126.766	50.364	0.397299			139.802	54.513	0.38993
	Untreated					APOE4 20'					APOE4 20' + DHPG 5'					APOE4 20' + Rapa + DHPG 5'
set2	TUJ	p-S6	p-S6/TUJ			TUJ	p-S6	p-S6/TUJ			TUJ	p-S6	p-S6/TUJ			TUJ	p-S6	p-S6/TUJ
	474.971	43.885	0.092395			864.048	99.266	0.114885			473.824	121.191	0.255772			538.097	60.497	0.112428
	272.349	18.434	0.067685			760.235	118.082	0.155323			113.836	34.757	0.305325			620.665	86.45	0.139286
	311.361	33.427	0.107358			936.646	113.303	0.120967			758.83	282.827	0.372715			751.212	148.01	0.197028
	669.895	112.77	0.16834			504.222	115.115	0.228302								724.142	58.707	0.081071
	649.835	107.288	0.1651			550.477	122.278	0.222131			701.912	88.294	0.125791			378.582	44.916	0.118643
	417.668	48.194	0.115388			666.454	106.528	0.159843			537.516	69.706	0.129682			477.141	49.855	0.104487
	737.515	83.311	0.112962			634.178	109.167	0.172139			625.56	206.22	0.329657			489.672	59.959	0.122447
						531.159	31.119	0.058587			1119.97	200.19	0.178745			352.099	65.635	0.186411
						523.999	50.626	0.096615			614.294	69.727	0.113508			585.598	46.627	0.079623
						387.977	52.818	0.136137			332.777	62.744	0.188547			613.101	112.111	0.182859
						585.588	72.192	0.123281			275.322	67.437	0.244939			1332.91	82.391	0.061813
	Untreated					APOE4 20'					APOE4 20' + DHPG 5'					APOE4 20' + Rapa + DHPG 5'
set3	TUJ	p-S6	p-S6/TUJ			TUJ	p-S6	p-S6/TUJ			TUJ	p-S6	p-S6/TUJ			TUJ	p-S6	p-S6/TUJ
	603.198	112.493	0.186494			209.713	47.042	0.224316			448.545	193.006	0.430294			845.131	130.708	0.15466
	1080.29	74.541	0.069001			272.859	52.955	0.194075			389.198	119.11	0.30604			805.089	77.996	0.096879
	713.479	155.565	0.218037			363.242	74.016	0.203765			414.62	79.19	0.190994			697.234	71.686	0.102815
	754.821	88.629	0.117417			278.551	56.506	0.202857			413.079	118.821	0.287647			616.543	81.805	0.132683
	771.698	112.467	0.14574			344.804	61.549	0.178504			453.093	193.405	0.426855			611.827	96.579	0.157853
	834.237	108.248	0.129757			636.685	118.442	0.186029			364.652	155.531	0.426519			804.047	83.859	0.104296
	1080.07	143.444	0.13281			252.15	37.892	0.150276			381.046	130.306	0.341969			672.642	100.337	0.149169
	1116.12	165.348	0.148145								343.049	121.993	0.355614			733.653	61.071	0.083242
	616.189	77.771	0.126213													697.47	90.478	0.129723
	911.595	93.7	0.102787
	823.906	75.913	0.092138
	653.921	77.498	0.118513

## Sheet: RPS6_RapaDHPG_Wholecell
Whole cell
	Untreated					DHPG 5'					Rapa + DHPG 5'
set1	TUJ	p-S6	p-S6/TUJ			TUJ	p-S6	p-S6/TUJ			TUJ	p-S6	p-S6/TUJ
	90.5167	779.397	0.116137								177.467	1051.78	0.16873
	119.964	601.76	0.199355								216.306	1026.33	0.210756
	120.704	747.166	0.161549			267.701	851.091	0.314539			182.176	1085.88	0.167769
	142.54	1099.47	0.129644			182.169	586.674	0.310511			218.198	1472.06	0.148227
	189.503	1374.54	0.137867			310.334	645.948	0.480432			142.064	1015.21	0.139936
	151.775	1096.96	0.138359			419.85	919.474	0.456619			264.56	993.453	0.266304
	123.526	625.96	0.197339			419.63	1115.1	0.376314			181.256	1131.15	0.160241
	185.843	990.055	0.187709			222.624	690.626	0.322351			188.718	867.695	0.217493
						201.309	674.247	0.298569			167.813	1112.2	0.150884
											179.665	1160.45	0.154824
											191.18	1052.54	0.181637
											131.144	1130.66	0.115988
											245.144	1020.31	0.240263
	Untreated					DHPG 5'					Rapa + DHPG 5'
set2	TUJ	p-S6	p-S6/TUJ			TUJ	p-S6	p-S6/TUJ			TUJ	p-S6	p-S6/TUJ
	72.6863	2081.36	0.128649			65.4545	1959.3	0.185782			50.0733	287.315	0.18012
	63.87	1865.61	0.0887626			63.1153	1141.67	0.103201			55.129	267.867	0.160184
	66.7519	1895.21	0.0842272			67.8308	1129.54	0.136584			64.4591	351.449	0.170012
	88.1645	1761.44	0.153174			52.6967	1186.88	0.100683			42.4992	209.387	0.108392
	74.6535	1873.45	0.0975758			106.316	1154.29	0.117242			30.022	315.416	0.161694
	70.3513	1925.9	0.105143			71.9523	2250.95	0.17901			16.1166	146.899	0.121511
	45.7009	1754.74	0.0893873			75.5461	1237.48	0.100499
						80.7923	1498.95	0.118169
						43.8485	1800.91	0.137501
						94.7399	1823.26	0.10192
						126.169	1938.97	0.155434
	Untreated					DHPG 5'					Rapa + DHPG 5'
set3	TUJ	p-S6	p-S6/TUJ			TUJ	p-S6	p-S6/TUJ			TUJ	p-S6	p-S6/TUJ
	115.428	95.6141	0.17289			62.2618	112.948	0.347249			164.965	161.374	0.303069
	167.053	120.148	0.202168			78.1207	178.315	0.61101			125.349	162.263	0.347947
	247.931	275.193	0.273748			80.1234	245.604	0.885525			130.109	128.47	0.315281
	148.393	155.659	0.181062			70.2104	102.686	0.359272			35.96	45.6953	0.22197
	86.5511	86.938	0.170538			118.927	132.622	0.517829			64.3386	69.4668	0.232651
	86.4189	89.2606	0.196973			104.501	200.91	0.623952			44.7225	58.0874	0.359178
	133.708	146.97	0.36148			110.817	175.43	0.621109			32.8945	54.4913	0.314438
	69.542	57.5316	0.209395			67.5383	71.1737	0.336741			32.78	62.6616	0.190819
	48.4934	77.2804	0.205463			62.6432	113.532	0.334482			140.318	138.899	0.346634
	140.918	124.977	0.308552			111.46	170.011	0.486279			64.3069	102.115	0.326578
	95.6333	55.3025	0.184695			73.7283	115.526	0.402453			62.9001	86.5212	0.326279
	64.1369	62.8624	0.194826								44.968	38.8453	0.222847
	72.6436	41.8899	0.168306								38.7412	83.7086	0.370642
	97.2732	53.7344	0.172628								59.9213	53.0534	0.175189
	94.2866	47.5067	0.17065

## Sheet: eEF2_APOE4RapaDHPG5_Wholecell
Whole cell
	Untreated					APOE4 20'					APOE4 20' + DHPG 5'					APOE4 20' + Rapa + DHPG 5'
set1	p-eEF2	TUJ	p-eEF2/TUJ			p-eEF2	TUJ	p-eEF2/TUJ			p-eEF2	TUJ	p-eEF2/TUJ			p-eEF2	TUJ	p-eEF2/TUJ
	364.807	582.309	0.626484			636.739	662.506	0.961106			352.688	415.924	0.847962			615.851	546.533	1.12683
	310.576	632.535	0.491002			394.206	671.495	0.587058			564.677	794.314	0.710899			577.92	464.477	1.24424
	226.455	343.924	0.658446			680.853	927.639	0.733963			388.397	451.745	0.85977			434.225	470.252	0.923387
	239.38	514.645	0.465136			403.461	703.553	0.573462			496.892	585.872	0.848123			572.641	602.759	0.950033
	262.359	420.726	0.623587			532.087	894.096	0.595111			645.686	690.774	0.934728			523.671	481.743	1.08703
	265.634	510.944	0.519889			402.448	590.906	0.68107			734.08	588.839	1.24665			619.121	563.685	1.09835
	222.799	484.39	0.459957			438.772	642.45	0.682967			560.391	557.397	1.00537			350.155	226.614	1.54516
	190.836	438.404	0.435297			647.263	831.697	0.778243			343.965	447.506	0.768627			238.815	204.49	1.16785
						610.265	864.468	0.705943			661.359	627.386	1.05415			383.427	281.013	1.36445
						643.708	853.844	0.753894								525.47	740.228	0.709876
						452.547	521.899	0.867116								245.312	258.418	0.949284
						926.085	782.805	1.18303								350.65	449.546	0.78001
																534.025	864.769	0.617535
																600.153	471.088	1.27397
	Untreated					APOE4 20'					APOE4 20' + DHPG 5'					APOE4 20' + Rapa + DHPG 5'
set2	TUJ	p-eEF2	p-eEF2/TUJ			TUJ	p-eEF2	p-eEF2/TUJ			TUJ	p-eEF2	p-eEF2/TUJ			TUJ	p-eEF2	p-eEF2/TUJ
	977.149	2190.12	0.446162			836.535	1961.77	0.426418			1241.06	351713	0.490616			585.418	1106.29	0.529172
	709.487	1495.48	0.47442			761.705	1705.58	0.446595			1357.1	187928	0.682348			578.051	1181.92	0.489076
	998.66	2111.79	0.472898			828.133	1721.73	0.480989			2323.07	160632	0.394081			682.53	1960.51	0.348139
	1182.18	2069.89	0.571131			1188.94	1412.36	0.841809			1110.75	383456	0.758389			616.99	1335.16	0.462108
	963.257	2100.91	0.458495			1224.76	2108.5	0.580867			2047.3	277768	0.468041			466.047	1604.93	0.290384
	1129.68	2745.23	0.411505			841.085	2118.14	0.397087			1552.77	315060	0.596996			854.036	1514.26	0.563996
											1876.01	290633	0.412229			739.679	1704.09	0.43406
											1741.33	231542	0.560059
	Untreated					APOE4 20'					APOE4 20' + DHPG 5'					APOE4 20' + Rapa + DHPG 5'
set3	TUJ	p-eEF2	p-eEF2/TUJ			TUJ	p-eEF2	p-eEF2/TUJ			TUJ	p-eEF2	p-eEF2/TUJ			TUJ	p-eEF2	p-eEF2/TUJ
	37.351	27.77	0.743487			18.842	19.169	1.01735			10.627	13.541	1.27421			10.343	12.964	1.25341
	44.693	28.852	0.64556			21.217	31.886	1.50285			12.077	19.552	1.61895			15.208	9.587	0.630392
	57.422	34.555	0.601773			35.333	39.375	1.1144			43.112	28.65	0.664548			15.688	13.887	0.885199
	33.516	15.139	0.451695			22.44	17.858	0.795811			12.848	17.672	1.37547			22.993	12.877	0.56004
	65.374	38.479	0.588598			40.04	24.865	0.621004			14.456	10.519	0.727656			18.397	29.92	1.62635
	63.117	34.195	0.541772			23.029	19.878	0.863173			8.516	13.049	1.53229			18.278	29.476	1.61265
	28.436	16.446	0.578351			26.354	27.528	1.04455			9.795	13.958	1.42501			14.038	22.184	1.58028
	15.819	11.847	0.74891			26.174	16.844	0.643539			18.794	25.238	1.34288			22.169	19.865	0.896071
	42.667	35.918	0.841822								8.306	10.732	1.29208			31.309	23.538	0.751797
	43.905	24.002	0.54668								7.38	11.588	1.57019			30.958	24.097	0.778377
	10.594	4.496	0.424391								13.713	15.677	1.14322			17.242	21.771	1.26267
	12.077	14.162	1.17264													22.036	17.257	0.783128
																12.361	16.259	1.31535

## Sheet: eEF2_APOE4RapaDHPG5_Dendrite
Dendrite
	Untreated					APOE4 20'					APOE4 20' + DHPG 5'					APOE4 20' + Rapa + DHPG 5'
set1	TUJ	p-eEF2	p-eEF2/TUJ			TUJ	p-eEF2	p-eEF2/TUJ			TUJ	p-eEF2	p-eEF2/TUJ			TUJ	p-eEF2	p-eEF2/TUJ
	115.272	67.915	0.589172			287.591	262.995	0.914476			139.151	76.786	0.551818			275.445	270.198	0.980951
	110.807	79.58	0.718186			248.682	154.887	0.622832			187.586	133.569	0.712041			234.134	235.263	1.00482
	189.878	122.278	0.643982			269.224	170.296	0.632544			134.829	117.415	0.870844			231.507	185.424	0.800943
	174.997	83.159	0.475202			384.009	224.803	0.585411			242.185	235.172	0.971043			203.954	201.17	0.98635
	180.036	104.38	0.579773			439.422	304.979	0.694046			211.955	238.791	1.12661			188.238	184.033	0.977661
	137.354	65.229	0.474897			288.148	294.334	1.02147			214.076	249.787	1.16681			178.811	128.024	0.715974
	141.939	102.19	0.719957			280.136	217.256	0.775538			191.391	218.091	1.1395			242.588	152.829	0.629994
						277.285	158.854	0.572891			159.939	187.683	1.17347			81.238	69.055	0.850033
						189.72	128.313	0.676328			147.693	109.615	0.742181			91.142	92.017	1.0096
						419.704	267.436	0.637201			271.65	138.106	0.508397			178.168	181.56	1.01904
											135.809	91.841	0.676251
	Untreated					APOE4 20'					APOE4 20' + DHPG 5'					APOE4 20' + Rapa + DHPG 5'
set2	TUJ	p-eEF2	p-eEF2/TUJ			TUJ	p-eEF2	p-eEF2/TUJ			TUJ	p-eEF2	p-eEF2/TUJ			TUJ	p-eEF2	p-eEF2/TUJ
	1176.91	241.466	0.205169			108.702	23.929	0.220134			312.095	90.876	0.291181			627.27	143.008	0.227985
	1359.31	307.813	0.226448			665.173	139.757	0.210106			1115.94	359.735	0.32236			1093.01	296.164	0.270961
	1701.3	423.857	0.249137			764.68	206.564	0.270132			263.804	84.967	0.322084			614.508	245.174	0.398976
	1549.89	295.221	0.190478			1071.42	444.65	0.41501			139.268	49.471	0.355222			314.793	67.871	0.215605
	1549.12	432.186	0.278988			685.903	270.266	0.39403			210.552	51.965	0.246804			419.115	82.914	0.197831
	1256.2	250.414	0.199342			857.237	379.723	0.442961			423.877	88.9	0.209731			289.195	62.544	0.216269
	1150.8	160.447	0.139423			691.731	236.029	0.341215			166.649	52.686	0.31615			441.214	163.543	0.370665
						981.766	415.082	0.422791			434.601	177.91	0.409363			625.422	184.256	0.29461
						816.354	264.792	0.32436			485.266	238.501	0.491484			795.13	432.152	0.543499
						1069.03	484.91	0.453597			214.624	72.4892	0.33775			739.413	274.075	0.370665
						683.858	230.904	0.337649			605.57	277.965	0.459014
						917.769	416.665	0.453997
	Untreated					APOE4 20'					APOE4 20' + DHPG 5'					APOE4 20' + Rapa + DHPG 5'
set3	TUJ	p-eEF2	p-eEF2/TUJ			TUJ	p-eEF2	p-eEF2/TUJ			TUJ	p-eEF2	p-eEF2/TUJ			TUJ	p-eEF2	p-eEF2/TUJ
	194.228	57.839	0.297789			480.711	155.243	0.322945			399.794	74.415	0.186133			559.319	1073.27	0.521135
	472.335	131.348	0.278082			275.498	106.821	0.387738			342.728	73.095	0.213274			318.046	1128.7	0.281782
	624.55	163.869	0.262379			238.201	104.895	0.440363			189.164	46.879	0.247822			436.249	1629.58	0.267706
	426	123.828	0.290676			452.297	195.306	0.431809			210.818	109.716	0.52043			310.557	1113.33	0.278944
	547.425	147.01	0.268548			436.931	170.207	0.389551			478.551	93.529	0.195442			552.45	1323.47	0.417424
	328.073	79.874	0.243464			526.436	233.202	0.442983			702.044	110.285	0.157091			253.332	1131.47	0.223896
	795.604	234.71	0.295009			317.729	126.066	0.396772								273.755	1192.2	0.229622
	819.393	199.514	0.24349			385.568	154.419	0.400497								322.76	1300.78	0.248128
	557.772	128.105	0.229673			503.401	150.246	0.298462								267.985	1408.86	0.190214
	741.199	199.289	0.268874
	1036.69	265.733	0.256329
	1373.2	325.504	0.23704
	1538.78	361.192	0.234726
	1375.5	374.532	0.272288
